# Supplementary material for: N,N′-Bis[(E)-(5-chloro-2-thienyl)methyl­idene]ethane-1,2-diamine
Source: Acta Crystallogr Sect E Struct Rep Online. 2010 Oct 23;66(Pt 11):o2883. doi: 10.1107/S160053681004167X (PMC3009004; doi:10.1107/S160053681004167X)
Supplement: Supplementary file 2 [file e-66-o2883-Isup2.hkl]

# 
# h,k,l, Fc-squared, Fo-squared, sigma(Fo-squared) and status flag 
# 
data_I
_shelx_title '  P21/c' 
_shelx_refln_list_code          4 
_shelx_F_calc_maximum      128.34 
_exptl_crystal_F_000       324.00 
_reflns_d_resolution_high  0.7696 
 
loop_ 
 _symmetry_equiv_pos_as_xyz 
 'x, y, z' 
 '-x, y+1/2, -z+1/2' 
 '-x, -y, -z' 
 'x, -y-1/2, z-1/2' 
 
_cell_length_a    14.6815 
_cell_length_b     4.7016 
_cell_length_c    10.6607 
_cell_angle_alpha  90.000 
_cell_angle_beta  109.439 
_cell_angle_gamma  90.000 
 
_shelx_F_squared_multiplier     1.000 
 
loop_ 
 _refln_index_h 
 _refln_index_k 
 _refln_index_l 
 _refln_F_squared_calc 
 _refln_F_squared_meas 
 _refln_F_squared_sigma 
 _refln_observed_status 
   2   0   0      592.81      570.86     23.48 o 
   3   0   0      822.70      816.53     31.03 o 
   4   0   0     1141.67     1116.45     39.32 o 
   5   0   0        1.72        1.65      2.64 o 
   6   0   0     3863.13     4058.12    141.03 o 
   7   0   0     1716.81     1761.62     62.15 o 
   8   0   0      390.74      446.41     17.43 o 
   9   0   0      472.77      520.42     20.23 o 
  10   0   0     1460.45     1614.47     57.74 o 
  11   0   0     2089.82     2174.21     77.07 o 
  12   0   0       53.12       71.87      6.85 o 
  13   0   0      155.69      155.48     19.86 o 
  14   0   0      442.46      405.88     33.53 o 
  15   0   0        1.78      -13.80     12.63 o 
  16   0   0      239.54      233.84     26.27 o 
  17   0   0      377.63      367.40     33.99 o 
   1   1   0      263.58       98.90      6.26 o 
   2   1   0     6032.79     5995.82    224.39 o 
   3   1   0      475.68      466.92     17.40 o 
   4   1   0       18.62       17.90      2.60 o 
   5   1   0      211.86      193.04     15.12 o 
   6   1   0      127.39      159.60      8.43 o 
   7   1   0       17.20       16.30      2.76 o 
   8   1   0       76.67       76.96      4.94 o 
   9   1   0      812.33      852.57     24.35 o 
  10   1   0      193.40      199.88     11.35 o 
  11   1   0      291.02      286.93     12.34 o 
  12   1   0      586.00      594.62     30.57 o 
  13   1   0        7.78       13.90      5.23 o 
  14   1   0       68.54       67.66      7.06 o 
  15   1   0      130.38      127.95     14.21 o 
  16   1   0        3.04       18.77     10.19 o 
  17   1   0       18.63       20.44     11.30 o 
   0   2   0      290.11      278.27     12.33 o 
   1   2   0     2286.53     2411.54     59.67 o 
   2   2   0      587.26      608.80     19.46 o 
   3   2   0       32.47       34.13      3.22 o 
   4   2   0     1090.14     1152.96     31.74 o 
   5   2   0      867.99      914.09     28.32 o 
   6   2   0      105.98      109.14      7.17 o 
   7   2   0     1172.25     1201.35     44.30 o 
   8   2   0      686.25      658.21     31.27 o 
   9   2   0      523.30      516.84     20.82 o 
  10   2   0       79.67       91.37     11.75 o 
  11   2   0       69.92       64.24      7.46 o 
  12   2   0       22.93       21.00      5.54 o 
  13   2   0       10.45        1.80      5.35 o 
  14   2   0       35.15       39.50      6.50 o 
  15   2   0       93.40       98.28     16.26 o 
  16   2   0      112.41      126.69     10.45 o 
   1   3   0      489.53      467.32     13.29 o 
   2   3   0        0.08       -0.73      3.29 o 
   3   3   0      422.04      451.97     19.83 o 
   4   3   0       26.86       28.22      5.42 o 
   5   3   0      481.62      477.77     18.81 o 
   6   3   0      639.17      591.50     47.86 o 
   7   3   0       92.46       94.23      7.03 o 
   8   3   0       17.68       13.29      6.15 o 
   9   3   0       88.24       88.78      8.30 o 
  10   3   0       45.88       44.51      6.01 o 
  11   3   0      337.07      305.32     16.40 o 
  12   3   0      262.49      249.02     23.95 o 
  13   3   0        1.27        6.86      5.66 o 
  14   3   0        0.00        6.68      5.87 o 
  15   3   0       81.89       90.07     19.45 o 
   0   4   0       27.12       23.16      7.79 o 
   1   4   0       49.35       42.32      9.66 o 
   2   4   0     1674.80     1670.41     51.77 o 
   3   4   0      275.58      268.52     14.21 o 
   4   4   0     1358.62     1285.70     58.25 o 
   5   4   0       12.72        9.78      5.86 o 
   6   4   0       40.64       43.74      6.16 o 
   7   4   0        0.01       -1.41      5.45 o 
   8   4   0      762.16      762.59     37.46 o 
   9   4   0      410.95      414.39     19.44 o 
  10   4   0        0.01        1.08      5.51 o 
  11   4   0       32.04       31.41      9.05 o 
  12   4   0       37.38       26.33      8.25 o 
  13   4   0       39.49       35.56      9.24 o 
   1   5   0      145.70      183.49     17.98 o 
   2   5   0      346.30      348.35     18.70 o 
   3   5   0      435.79      464.22     18.24 o 
   4   5   0      323.16      324.61     16.01 o 
   5   5   0        4.22       -0.04      7.16 o 
   6   5   0        0.72       22.85     10.69 o 
   7   5   0      368.08      333.67     23.18 o 
   8   5   0       80.88       35.69     12.16 o 
   9   5   0       41.59       19.55      8.92 o 
  10   5   0       72.31       58.59     16.17 o 
   2   6   0       19.08        7.45     16.75 o 
   3   6   0       23.85        8.55     11.01 o 
 -18   1   1        1.89       10.34     11.70 o 
 -17   1   1      148.98       72.59     19.27 o 
 -16   1   1       69.90       62.62     31.02 o 
 -15   1   1       55.05       61.46      8.21 o 
 -14   1   1      806.47      820.04     37.30 o 
 -13   1   1      162.29      193.87     10.11 o 
 -12   1   1       35.29       38.05      5.89 o 
 -11   1   1       75.88       71.99      5.70 o 
 -10   1   1     1717.09     1753.88     48.28 o 
  -9   1   1      646.22      644.31     19.01 o 
  -8   1   1       62.83       87.64      5.02 o 
  -7   1   1      887.41      899.46     25.11 o 
  -6   1   1        1.86        0.58      1.57 o 
  -5   1   1      334.55      335.58     13.27 o 
  -4   1   1     2941.76     2715.55     81.52 o 
  -3   1   1    16471.10    15721.73    421.79 o 
  -2   1   1      624.72      605.35     15.42 o 
  -1   1   1      415.21      447.72     13.56 o 
   0   1   1      406.23      229.90     15.22 o 
   1   1   1     3652.93     4013.45    164.30 o 
   2   1   1      341.69      310.20     15.96 o 
   3   1   1     2396.70     2343.82     81.64 o 
   4   1   1     2327.76     2317.02     80.91 o 
   5   1   1        8.30       21.49      2.83 o 
   6   1   1     2344.70     2457.20     74.46 o 
   7   1   1     1769.61     1729.34     60.82 o 
   8   1   1      561.59      559.01     27.00 o 
   9   1   1      319.39      345.47     13.25 o 
  10   1   1       87.56      102.98     10.81 o 
  11   1   1       95.00      104.33      7.21 o 
  12   1   1       96.68       96.89      7.20 o 
  13   1   1      553.10      546.45     23.28 o 
  14   1   1      142.25      169.85     15.36 o 
  15   1   1       62.87       70.26     15.10 o 
  16   1   1        0.96        9.72     16.47 o 
  17   1   1       70.78       56.88     12.93 o 
 -17   2   1        2.66        3.98      7.48 o 
 -16   2   1        1.35        3.19      6.55 o 
 -15   2   1      396.02      423.50     26.79 o 
 -14   2   1       26.20       14.01      7.09 o 
 -13   2   1      297.61      303.27     14.77 o 
 -12   2   1      126.35      121.10      8.30 o 
 -11   2   1      366.24      367.76     14.68 o 
 -10   2   1       73.14       52.68     12.18 o 
  -9   2   1      655.44      580.17     20.04 o 
  -8   2   1      612.82      586.63     17.63 o 
  -7   2   1      223.78      213.87      8.22 o 
  -6   2   1      173.65      192.70      7.43 o 
  -5   2   1     1835.34     1802.93     55.16 o 
  -4   2   1      238.36      198.68      7.28 o 
  -3   2   1     2690.39     2898.39     78.66 o 
  -2   2   1     1083.41     1082.56     33.38 o 
  -1   2   1       57.72       65.25      3.85 o 
   0   2   1      336.98      315.90      9.72 o 
   1   2   1      806.74      795.25     46.16 o 
   2   2   1      817.08      770.54     24.17 o 
   3   2   1       25.98       28.42      4.81 o 
   4   2   1      152.40      129.26     10.68 o 
   5   2   1      172.92      172.16     18.41 o 
   6   2   1      835.50      813.35     26.34 o 
   7   2   1        1.93        1.46      4.06 o 
   8   2   1     1941.03     1858.75     65.88 o 
   9   2   1      456.80      446.90     20.03 o 
  10   2   1      189.32      194.04     12.01 o 
  11   2   1       91.75       94.36      7.15 o 
  12   2   1      392.25      370.93     26.60 o 
  13   2   1      187.29      190.89     15.67 o 
  14   2   1      164.16      171.76     10.31 o 
  15   2   1      121.60      135.49      9.65 o 
  16   2   1      102.52       93.54     21.88 o 
 -16   3   1       27.24       13.34      8.55 o 
 -15   3   1        0.06       -1.46      9.83 o 
 -14   3   1       11.25       10.95      7.11 o 
 -13   3   1       41.50       29.19      6.61 o 
 -12   3   1      813.76      862.30     46.46 o 
 -11   3   1      481.18      491.97     22.75 o 
 -10   3   1        1.32       -3.87      4.63 o 
  -9   3   1        1.42       -3.59      4.65 o 
  -8   3   1      166.19      162.91      9.37 o 
  -7   3   1       92.34       86.97      6.77 o 
  -6   3   1      383.19      370.53     14.33 o 
  -5   3   1     1070.48     1039.16     29.90 o 
  -4   3   1       45.41       45.51      4.32 o 
  -3   3   1        7.91       -0.97      2.56 o 
  -2   3   1     1181.49     1245.17     38.87 o 
  -1   3   1     2029.49     2108.05     57.57 o 
   0   3   1       30.32       27.34      5.55 o 
   1   3   1      516.41      512.50     17.52 o 
   2   3   1      157.15      130.97      8.43 o 
   3   3   1        0.84       -1.42      3.24 o 
   4   3   1      463.13      465.20     15.13 o 
   5   3   1     1786.36     1742.52     54.33 o 
   6   3   1      179.77      187.71     12.02 o 
   7   3   1       17.61       11.50      5.11 o 
   8   3   1       35.67       30.88      5.87 o 
   9   3   1      222.51      208.50     12.49 o 
  10   3   1        3.45       10.79      8.05 o 
  11   3   1      412.17      383.84     44.71 o 
  12   3   1      254.91      264.32     14.98 o 
  13   3   1       19.14       17.41      5.88 o 
  14   3   1       48.39       56.20      8.62 o 
  15   3   1      155.02      199.53     15.96 o 
 -13   4   1       21.86       16.14      8.39 o 
 -12   4   1        8.29        7.83      7.88 o 
 -11   4   1        3.79       -0.69      7.40 o 
 -10   4   1      151.90      159.16     12.41 o 
  -9   4   1       71.84       84.21     14.83 o 
  -8   4   1       64.16       73.68     12.35 o 
  -7   4   1      131.35      120.60      8.58 o 
  -6   4   1      264.44      220.31     18.88 o 
  -5   4   1      170.90      175.53     30.18 o 
  -4   4   1        0.20       -0.83      4.48 o 
  -3   4   1       41.66       47.34      5.05 o 
  -2   4   1        0.17       -2.50      4.49 o 
  -1   4   1      119.95      124.97      6.75 o 
   0   4   1      509.97      541.89     15.79 o 
   1   4   1      402.50      406.62     20.42 o 
   2   4   1       15.30       21.10      4.25 o 
   3   4   1      138.41      151.56     17.55 o 
   4   4   1       32.24       25.03      5.61 o 
   5   4   1       26.66       31.99      6.47 o 
   6   4   1        5.47        2.78      5.65 o 
   7   4   1       20.08       28.71      6.36 o 
   8   4   1       66.07       65.68      7.54 o 
   9   4   1      209.12      211.81     29.09 o 
  10   4   1      155.45      138.62     11.22 o 
  11   4   1       24.37       19.61      6.35 o 
  12   4   1       69.26       71.11     10.29 o 
  13   4   1        9.72       32.86      8.57 o 
 -10   5   1        0.03       -3.84      8.54 o 
  -9   5   1        1.64        1.05      8.60 o 
  -8   5   1       79.30       55.44     15.99 o 
  -7   5   1       75.96       61.80     16.92 o 
  -6   5   1      149.74      154.13     12.54 o 
  -5   5   1      244.53      252.75     21.15 o 
  -4   5   1       65.52       96.49     17.71 o 
  -3   5   1      129.99      132.57     11.23 o 
  -2   5   1      109.89      129.94      9.11 o 
  -1   5   1      424.90      425.61     25.13 o 
   0   5   1       76.92      107.44     15.33 o 
   1   5   1      372.24      369.67     24.97 o 
   2   5   1        0.08        7.19     10.53 o 
   3   5   1       14.06       22.75      7.28 o 
   4   5   1       71.53       65.26      8.19 o 
   5   5   1      490.68      464.29     37.33 o 
   6   5   1       66.92       81.78     16.03 o 
   7   5   1       16.96        6.65     11.03 o 
   8   5   1       16.57        8.55     14.14 o 
   9   5   1       53.28       48.85     12.93 o 
  -3   6   1       38.13       32.80     14.58 o 
   0   6   1      295.47      299.23     29.38 o 
   1   6   1       21.88       56.75     17.09 o 
   2   6   1        0.70       13.57      7.48 o 
 -18   0   2       89.53       84.89     20.25 o 
 -17   0   2      618.87      586.59     45.33 o 
 -16   0   2        7.73       -9.41     13.11 o 
 -15   0   2        2.04        5.79     13.38 o 
 -14   0   2      421.03      465.32     20.32 o 
 -13   0   2     2523.96     2769.25     98.14 o 
 -12   0   2       66.73       82.39      8.00 o 
 -11   0   2       57.47       58.89      6.86 o 
 -10   0   2      430.13      466.34     19.10 o 
  -9   0   2      359.24      425.85     17.37 o 
  -8   0   2      177.84      195.31      9.79 o 
  -7   0   2     4710.59     5318.28    231.96 o 
  -6   0   2     1985.28     2211.24    126.01 o 
  -5   0   2      185.39      213.58      9.45 o 
  -4   0   2      751.13      856.86     88.91 o 
  -3   0   2      427.09      492.16     21.57 o 
  -2   0   2    11701.00    11826.02    475.97 o 
  -1   0   2      810.08      751.23     26.47 o 
   0   0   2     7317.26     6732.23    233.15 o 
   1   0   2     2518.44     2418.53     84.01 o 
   2   0   2     1359.75     1307.27     56.37 o 
   3   0   2     6471.98     6232.12    366.50 o 
   4   0   2     2757.52     2690.80    151.55 o 
   5   0   2       70.97       94.68     12.39 o 
   6   0   2     1968.27     2060.55    115.40 o 
   7   0   2       26.66       37.39      8.18 o 
   8   0   2       76.34       79.78      6.94 o 
   9   0   2      264.47      251.89     11.68 o 
  10   0   2     2590.93     2572.55     90.62 o 
  11   0   2       11.37       13.54     11.58 o 
  12   0   2       61.30       58.16     14.49 o 
  13   0   2      188.11      162.55     21.37 o 
  14   0   2      211.72      183.32     23.36 o 
  15   0   2        0.16        4.05     14.19 o 
  16   0   2      457.25      440.45     37.70 o 
 -18   1   2        8.22       15.78     11.35 o 
 -17   1   2       10.96       29.57     15.63 o 
 -16   1   2       32.21       26.98      6.79 o 
 -15   1   2       17.06       26.13      6.29 o 
 -14   1   2      244.46      240.40     13.06 o 
 -13   1   2       13.51       16.08      5.47 o 
 -12   1   2      461.81      462.20     15.65 o 
 -11   1   2      455.11      463.40     17.58 o 
 -10   1   2      642.17      658.12     18.14 o 
  -9   1   2      173.72      184.31      7.41 o 
  -8   1   2      323.31      319.34      9.63 o 
  -7   1   2      201.42      240.38      9.27 o 
  -6   1   2      677.34      758.91     19.54 o 
  -5   1   2      974.19     1049.13     35.02 o 
  -4   1   2     4451.90     4691.82    126.11 o 
  -3   1   2     1192.77     1188.12     32.69 o 
  -2   1   2     6968.63     6838.10    209.20 o 
  -1   1   2       63.63       58.94      4.46 o 
   0   1   2      353.90      390.43     16.44 o 
   1   1   2      622.92      579.71     21.94 o 
   2   1   2      355.71      381.20     19.41 o 
   3   1   2      267.44      253.23     11.45 o 
   4   1   2      893.62      929.71     33.52 o 
   5   1   2      949.39      890.42     28.03 o 
   6   1   2        4.37        8.43      2.86 o 
   7   1   2      734.09      759.63     24.53 o 
   8   1   2       12.40       13.86      4.53 o 
   9   1   2      342.78      328.74     47.05 o 
  10   1   2      145.39      141.54     10.44 o 
  11   1   2       31.55       30.98      5.19 o 
  12   1   2      187.73      200.14     12.10 o 
  13   1   2      216.70      210.74     16.47 o 
  14   1   2       27.55       12.83      9.49 o 
  15   1   2      155.20      152.04     15.86 o 
  16   1   2       18.26       22.74     11.05 o 
 -17   2   2       87.04       73.16     18.40 o 
 -16   2   2      130.80      145.31     17.44 o 
 -15   2   2      175.73      223.50     15.74 o 
 -14   2   2      154.92      164.13     10.21 o 
 -13   2   2       70.70       67.18      7.87 o 
 -12   2   2      111.95      109.12      8.96 o 
 -11   2   2       30.59       12.26      9.64 o 
 -10   2   2        4.32        7.02      4.21 o 
  -9   2   2        7.60        2.56      3.86 o 
  -8   2   2     1592.16     1538.77     42.56 o 
  -7   2   2      125.93      118.78      6.71 o 
  -6   2   2     2581.99     2594.60     64.43 o 
  -5   2   2     1481.69     1538.43     38.64 o 
  -4   2   2        2.78        4.95      2.21 o 
  -3   2   2      127.01      119.30      5.00 o 
  -2   2   2      591.94      638.02     16.66 o 
  -1   2   2       57.12       55.87      3.05 o 
   0   2   2       99.15       72.19      6.01 o 
   1   2   2     1976.20     2024.20     55.50 o 
   2   2   2      271.40      212.24     10.45 o 
   3   2   2     1574.27     1615.18     49.66 o 
   4   2   2      621.94      631.50     24.16 o 
   5   2   2      418.37      404.44     14.47 o 
   6   2   2       14.63       19.88      3.95 o 
   7   2   2       86.56       82.90      6.00 o 
   8   2   2      540.35      547.97     19.29 o 
   9   2   2      604.00      574.99     22.97 o 
  10   2   2      104.97      140.06     12.68 o 
  11   2   2      200.11      186.22     12.62 o 
  12   2   2       47.15       36.50      7.85 o 
  13   2   2       18.80       16.46      5.81 o 
  14   2   2       58.46       57.07      8.10 o 
  15   2   2       42.83       44.93     10.74 o 
 -16   3   2       17.83        7.21      8.14 o 
 -15   3   2       16.38       12.62      6.90 o 
 -14   3   2       60.22       43.24      8.30 o 
 -13   3   2       72.27       79.05     18.52 o 
 -12   3   2      255.22      271.83     22.77 o 
 -11   3   2       44.66       48.21     14.18 o 
 -10   3   2        0.76        1.67      4.55 o 
  -9   3   2      113.88      102.92      7.75 o 
  -8   3   2     1016.41      950.55     27.66 o 
  -7   3   2      127.09      138.75      8.06 o 
  -6   3   2     2793.45     2756.00     68.90 o 
  -5   3   2        1.56        0.66      3.44 o 
  -4   3   2        0.01       -1.65      3.26 o 
  -3   3   2        1.34        1.34      3.67 o 
  -2   3   2      865.64      865.75     25.15 o 
  -1   3   2      676.82      666.09     22.29 o 
   0   3   2      391.17      398.56     14.56 o 
   1   3   2        0.74       -3.92      2.96 o 
   2   3   2      885.33      902.81     29.27 o 
   3   3   2       69.74       60.84      4.50 o 
   4   3   2      122.89      129.85      8.00 o 
   5   3   2     1517.08     1490.37     46.91 o 
   6   3   2      182.86      194.59     10.07 o 
   7   3   2       21.86       15.52      5.13 o 
   8   3   2       24.08       19.17      5.40 o 
   9   3   2      400.27      397.94     20.72 o 
  10   3   2        9.48       15.09      5.77 o 
  11   3   2      136.47      122.81     10.40 o 
  12   3   2       14.49       10.05      5.55 o 
  13   3   2       15.29        9.65      5.79 o 
  14   3   2       21.18       17.59      6.44 o 
 -14   4   2       45.57       34.74      9.69 o 
 -13   4   2        2.74       11.73     14.34 o 
 -12   4   2       21.09       21.97      8.15 o 
 -11   4   2      256.96      264.41     17.98 o 
 -10   4   2        4.31        5.74      7.71 o 
  -9   4   2      695.82      703.94     42.81 o 
  -8   4   2       25.74       36.05      8.08 o 
  -7   4   2       28.80       22.43      7.44 o 
  -6   4   2       20.52       20.98      7.24 o 
  -5   4   2      611.82      641.39     18.22 o 
  -4   4   2     1188.38     1168.08     30.73 o 
  -3   4   2      119.92      138.25      7.63 o 
  -2   4   2      111.46      109.27      7.47 o 
  -1   4   2        0.11       -6.69      4.46 o 
   0   4   2       21.01       20.54      7.72 o 
   1   4   2      457.20      453.76     15.22 o 
   2   4   2     1761.30     1661.83     60.98 o 
   3   4   2       18.46       15.18      4.92 o 
   4   4   2      168.44      165.07      9.39 o 
   5   4   2       49.63       45.95      6.09 o 
   6   4   2      425.11      411.54     16.13 o 
   7   4   2      135.70      130.41      9.91 o 
   8   4   2      422.88      419.91     21.88 o 
   9   4   2       14.59       28.12      8.36 o 
  10   4   2        0.03        2.03      6.97 o 
  11   4   2      114.74      118.89     12.80 o 
  12   4   2      358.88      393.18     24.12 o 
 -10   5   2      227.07      219.09     15.80 o 
  -9   5   2      216.55      190.19     28.51 o 
  -8   5   2       78.45       67.39     17.11 o 
  -7   5   2       56.06       47.22      9.35 o 
  -6   5   2      156.46      138.01     15.47 o 
  -5   5   2       31.41       34.33      9.95 o 
  -4   5   2      180.30      190.07     13.37 o 
  -3   5   2      305.05      296.92     13.56 o 
  -2   5   2      127.51      138.98      8.31 o 
  -1   5   2        2.53       27.39      6.48 o 
   0   5   2      674.13      639.39     22.81 o 
   1   5   2      163.58      167.96     10.40 o 
   2   5   2       67.51       75.00      9.76 o 
   3   5   2      265.87      261.24     23.00 o 
   4   5   2       23.86       34.50      7.58 o 
   5   5   2        0.58       -4.40      6.17 o 
   6   5   2      154.47      154.93     11.56 o 
   7   5   2      297.91      310.15     16.05 o 
   8   5   2       37.65       45.94     12.66 o 
   9   5   2        9.93       20.49      8.45 o 
  -1   6   2       67.83       91.01     19.53 o 
   0   6   2       12.54       32.04      9.80 o 
   1   6   2        0.37        7.37      8.93 o 
 -18   1   3       20.57       20.72     17.25 o 
 -17   1   3      407.68      401.75     32.85 o 
 -16   1   3      495.10      503.25     30.17 o 
 -15   1   3        0.20       -4.47      5.86 o 
 -14   1   3       74.31       72.48      7.39 o 
 -13   1   3        7.01        5.48      4.69 o 
 -12   1   3       34.30       34.04      5.09 o 
 -11   1   3     1101.92     1187.78     31.09 o 
 -10   1   3     1042.52     1099.36     28.75 o 
  -9   1   3      275.66      301.77     10.75 o 
  -8   1   3       91.86      117.90      5.83 o 
  -7   1   3      791.34      908.77     23.49 o 
  -6   1   3      392.02      381.12     12.04 o 
  -5   1   3        0.13        1.45      2.29 o 
  -4   1   3      827.65      773.16     21.88 o 
  -3   1   3     1600.71     1628.56     57.40 o 
  -2   1   3     1707.91     1752.25     47.62 o 
  -1   1   3     2418.99     2343.33     70.92 o 
   0   1   3     4958.69     4776.27    116.74 o 
   1   1   3      921.34      883.84     26.60 o 
   2   1   3      165.28      179.55     10.16 o 
   3   1   3     1012.15     1076.65     33.36 o 
   4   1   3      106.60      128.77      6.46 o 
   5   1   3        0.06        4.57      2.78 o 
   6   1   3     1668.57     1611.62     57.38 o 
   7   1   3     2016.25     2046.48     62.88 o 
   8   1   3       48.81       41.38      4.74 o 
   9   1   3        5.85       -0.55      4.19 o 
  10   1   3      372.56      348.98     25.21 o 
  11   1   3      316.23      326.77     29.76 o 
  12   1   3      191.80      221.92     13.04 o 
  13   1   3      489.02      452.91     25.88 o 
  14   1   3       98.00       84.28     16.31 o 
  15   1   3        0.04      -12.07     12.48 o 
 -17   2   3       59.12       37.68      8.92 o 
 -16   2   3      255.02      273.20     22.35 o 
 -15   2   3      320.25      329.19     17.87 o 
 -14   2   3        8.93        4.17      7.30 o 
 -13   2   3      197.82      170.06     11.60 o 
 -12   2   3      169.58      128.27     23.76 o 
 -11   2   3      448.78      421.11     14.39 o 
 -10   2   3        5.11        7.88      4.04 o 
  -9   2   3     1906.49     1862.10     51.24 o 
  -8   2   3        5.06        3.84      4.02 o 
  -7   2   3     1128.78     1178.85     33.43 o 
  -6   2   3       32.96       41.69      3.90 o 
  -5   2   3     5104.57     5271.83    142.43 o 
  -4   2   3      447.34      437.48     13.58 o 
  -3   2   3      490.26      499.28     17.30 o 
  -2   2   3      221.35      226.57      9.10 o 
  -1   2   3     1697.39     1641.46     44.58 o 
   0   2   3        3.32        2.07      2.17 o 
   1   2   3     1814.93     1802.28     49.56 o 
   2   2   3     1366.22     1387.07     43.02 o 
   3   2   3      423.59      428.97     15.02 o 
   4   2   3       14.54       14.77      3.79 o 
   5   2   3      158.29      147.60      8.11 o 
   6   2   3      770.73      760.17     25.17 o 
   7   2   3       10.81       15.28      4.67 o 
   8   2   3      120.61      125.99      8.85 o 
   9   2   3       14.35        4.69      4.52 o 
  10   2   3       75.20       64.22      6.87 o 
  11   2   3      114.94      112.47     12.38 o 
  12   2   3      292.49      285.19     15.35 o 
  13   2   3       53.83       40.77      6.32 o 
  14   2   3       97.86      102.18     10.47 o 
  15   2   3        0.29       13.19     10.27 o 
 -16   3   3        3.59        2.64      5.76 o 
 -15   3   3      109.07       99.80     23.65 o 
 -14   3   3      164.93      189.69     17.88 o 
 -13   3   3       55.15       50.82      8.94 o 
 -12   3   3      469.84      499.06     28.82 o 
 -11   3   3       91.71      107.35     10.21 o 
 -10   3   3       32.96       35.69      7.30 o 
  -9   3   3      521.13      566.96     20.51 o 
  -8   3   3      832.54      864.33     26.40 o 
  -7   3   3       60.82       61.51      5.72 o 
  -6   3   3      213.05      232.38      8.87 o 
  -5   3   3       38.88       38.10      4.11 o 
  -4   3   3       30.38       37.87      3.95 o 
  -3   3   3      101.07      115.21      6.32 o 
  -2   3   3     1746.43     1686.57     50.55 o 
  -1   3   3      937.48      876.30     29.92 o 
   0   3   3       11.37       11.68      3.40 o 
   1   3   3       75.56       68.79      4.84 o 
   2   3   3      309.59      271.22     13.14 o 
   3   3   3      131.37      129.02      7.88 o 
   4   3   3      782.27      776.25     25.97 o 
   5   3   3      870.42      859.93     28.54 o 
   6   3   3       14.44       14.86      5.03 o 
   7   3   3        2.20        0.44      4.44 o 
   8   3   3      409.23      405.01     15.60 o 
   9   3   3      429.02      445.24     23.62 o 
  10   3   3        0.05       11.16      4.74 o 
  11   3   3      109.57      113.21     12.20 o 
  12   3   3        0.01       -2.89      6.29 o 
  13   3   3        3.65        2.42      7.48 o 
 -14   4   3      199.72      234.52     32.62 o 
 -13   4   3       54.04       48.91     11.12 o 
 -12   4   3      116.53      120.65     15.71 o 
 -11   4   3        6.02       12.58      8.24 o 
 -10   4   3        3.17       15.01      7.99 o 
  -9   4   3      162.98      160.57     12.73 o 
  -8   4   3       50.06       41.85      8.31 o 
  -7   4   3       51.13       76.87      7.74 o 
  -6   4   3       19.43       25.52      5.22 o 
  -5   4   3      340.39      344.95     12.97 o 
  -4   4   3      180.76      186.12      9.38 o 
  -3   4   3      137.86      142.45      8.21 o 
  -2   4   3       19.58       16.87      4.34 o 
  -1   4   3       61.39       63.66      6.05 o 
   0   4   3      226.78      198.23      8.34 o 
   1   4   3      112.93      119.37      9.96 o 
   2   4   3      416.12      399.30     17.65 o 
   3   4   3      197.33      180.94      9.82 o 
   4   4   3      107.53      114.14      8.14 o 
   5   4   3        0.06       -3.31      4.79 o 
   6   4   3       17.57       25.89      5.73 o 
   7   4   3       32.41       38.82      6.25 o 
   8   4   3       45.68       60.76      7.07 o 
   9   4   3       85.15       86.60     12.08 o 
  10   4   3       40.84       39.06      7.36 o 
  11   4   3       56.63       68.62      9.48 o 
 -10   5   3        5.76        4.96      9.05 o 
  -9   5   3      165.00      180.92     14.53 o 
  -8   5   3      245.31      250.55     16.08 o 
  -7   5   3       13.42       19.19      8.51 o 
  -6   5   3        1.38       -2.63      7.98 o 
  -5   5   3       21.77       14.06      8.18 o 
  -4   5   3       22.36       26.42      6.52 o 
  -3   5   3      137.65      143.27      9.60 o 
  -2   5   3       69.89       82.14      8.76 o 
  -1   5   3       85.52      109.91     18.82 o 
   0   5   3       26.00       28.06      6.97 o 
   1   5   3        4.60        7.04      6.41 o 
   2   5   3      207.20      214.08     16.90 o 
   3   5   3       90.33       98.61     16.15 o 
   4   5   3      133.69      138.06      9.66 o 
   5   5   3      242.54      234.90     14.12 o 
   6   5   3       33.68       42.02     11.94 o 
   7   5   3        3.27       12.43      6.81 o 
   8   5   3      208.55      209.85     13.25 o 
 -18   0   4       81.73       34.32     16.56 o 
 -17   0   4       44.66       17.78     14.42 o 
 -16   0   4       32.95        4.73      7.50 o 
 -15   0   4       12.08       17.75      7.46 o 
 -14   0   4     1605.62     1723.65     63.02 o 
 -13   0   4     1070.28     1160.13     43.70 o 
 -12   0   4       69.94       73.35      9.92 o 
 -11   0   4      544.15      622.52     25.28 o 
 -10   0   4      843.37      956.96     36.03 o 
  -9   0   4      760.73      825.50     31.21 o 
  -8   0   4     1367.55     1529.09     54.88 o 
  -7   0   4     4017.71     4330.40    187.27 o 
  -6   0   4       45.53       66.95      5.14 o 
  -5   0   4      572.67      674.97     38.89 o 
  -4   0   4     4122.09     4092.46    209.02 o 
  -3   0   4     4091.62     4064.17    356.31 o 
  -2   0   4      678.87      635.20     23.50 o 
  -1   0   4     1376.85     1256.23     44.40 o 
   0   0   4      105.79       88.24      5.80 o 
   1   0   4      308.44      283.74     11.42 o 
   2   0   4       36.60       20.98      2.84 o 
   3   0   4     7072.99     7043.64    244.46 o 
   4   0   4     2776.01     2781.82    290.75 o 
   5   0   4       28.29       30.50      3.67 o 
   6   0   4        0.49        1.49      3.34 o 
   7   0   4      396.00      319.38     29.48 o 
   8   0   4      999.14      878.86     56.19 o 
   9   0   4      866.50      847.11     57.01 o 
  10   0   4     1198.54     1090.21     71.53 o 
  11   0   4       14.71        9.62     11.68 o 
  12   0   4       15.44        2.37     12.47 o 
  13   0   4      264.22      290.08     28.29 o 
  14   0   4      480.77      464.39     38.81 o 
  15   0   4        1.96       12.37     15.50 o 
 -18   1   4       13.81        6.09     10.59 o 
 -17   1   4       82.94       63.23     10.20 o 
 -16   1   4       19.95        4.28      7.86 o 
 -15   1   4      216.12      216.14     14.10 o 
 -14   1   4       17.25       20.17      5.54 o 
 -13   1   4       38.53       30.32      5.18 o 
 -12   1   4      647.85      665.05     19.10 o 
 -11   1   4       29.01       31.29      4.73 o 
 -10   1   4      231.99      245.20     11.23 o 
  -9   1   4      663.88      710.61     19.34 o 
  -8   1   4      291.94      317.36     11.21 o 
  -7   1   4       35.56       43.79      4.05 o 
  -6   1   4      506.21      571.04     17.13 o 
  -5   1   4      357.98      424.73     14.92 o 
  -4   1   4     2860.77     3017.43     90.83 o 
  -3   1   4      274.95      290.23      9.44 o 
  -2   1   4      461.40      458.43     15.28 o 
  -1   1   4      320.37      330.57      9.28 o 
   0   1   4      484.44      470.09     13.71 o 
   1   1   4      415.67      400.58     16.76 o 
   2   1   4      520.15      522.07     13.81 o 
   3   1   4        3.53        0.91      2.73 o 
   4   1   4      272.54      262.63     10.20 o 
   5   1   4      233.37      251.52     10.20 o 
   6   1   4      294.93      269.94     10.91 o 
   7   1   4        6.93        3.00      3.17 o 
   8   1   4      355.56      338.17     13.24 o 
   9   1   4        2.74       -2.04      4.11 o 
  10   1   4       32.26       27.74      8.55 o 
  11   1   4       72.01       78.87     11.22 o 
  12   1   4       80.61      108.71     16.75 o 
  13   1   4       74.40       68.56     18.71 o 
  14   1   4       63.86       52.50     15.24 o 
  15   1   4       49.23       54.27     22.17 o 
 -18   2   4       23.92        0.78      8.81 o 
 -17   2   4        5.35       10.32      8.47 o 
 -16   2   4       25.22       11.04      8.17 o 
 -15   2   4      416.41      403.52     26.97 o 
 -14   2   4      140.64      134.35     14.83 o 
 -13   2   4      112.28      121.54     12.89 o 
 -12   2   4      270.64      296.72     13.39 o 
 -11   2   4       15.66       16.27      5.19 o 
 -10   2   4      769.35      766.61     23.42 o 
  -9   2   4        0.74       -2.40      4.46 o 
  -8   2   4       71.99       66.71      5.54 o 
  -7   2   4        1.47       10.19      3.94 o 
  -6   2   4     1725.66     1756.37     48.78 o 
  -5   2   4     1217.62     1283.71     36.10 o 
  -4   2   4     1937.87     1963.89     54.08 o 
  -3   2   4      601.61      584.81     19.58 o 
  -2   2   4        5.33       10.14      2.63 o 
  -1   2   4        0.02        1.12      2.63 o 
   0   2   4       84.60       79.15      4.78 o 
   1   2   4       68.30       65.07      4.92 o 
   2   2   4      199.93      187.55      8.60 o 
   3   2   4      222.70      206.80      9.40 o 
   4   2   4      954.76      994.98     32.00 o 
   5   2   4      745.76      705.99     23.64 o 
   6   2   4      129.55      130.60      7.95 o 
   7   2   4      336.84      322.35     13.40 o 
   8   2   4       82.44       71.43      6.86 o 
   9   2   4       89.95       88.33      7.52 o 
  10   2   4      233.77      269.55     14.22 o 
  11   2   4      299.53      319.65     15.42 o 
  12   2   4        5.77       12.64      8.70 o 
  13   2   4       84.36       99.93     10.39 o 
  14   2   4       21.12       27.96     10.42 o 
 -16   3   4        1.96       -0.80      8.51 o 
 -15   3   4       72.90       74.55     10.43 o 
 -14   3   4       22.25       29.95      8.53 o 
 -13   3   4      175.13      167.07     13.17 o 
 -12   3   4      128.53      141.66     14.10 o 
 -11   3   4       21.83       15.99      7.26 o 
 -10   3   4        9.20        8.90      5.68 o 
  -9   3   4       26.75       37.95      5.36 o 
  -8   3   4     2879.56     2894.24     79.78 o 
  -7   3   4      116.09      124.44      7.68 o 
  -6   3   4        7.22        2.91      4.60 o 
  -5   3   4        0.90        2.20      4.27 o 
  -4   3   4       31.08       33.97      4.72 o 
  -3   3   4      230.79      223.01      9.33 o 
  -2   3   4     1156.69     1091.27     44.30 o 
  -1   3   4      281.67      250.44     13.01 o 
   0   3   4      406.97      390.65     13.81 o 
   1   3   4       56.73       50.99      3.98 o 
   2   3   4      337.35      327.83     13.21 o 
   3   3   4      390.76      365.75     14.40 o 
   4   3   4       94.93      102.51      7.49 o 
   5   3   4      134.09      140.51      8.54 o 
   6   3   4      108.24      106.71      7.58 o 
   7   3   4       88.36      100.01      7.44 o 
   8   3   4      454.00      482.57     23.46 o 
   9   3   4      220.36      236.38     11.27 o 
  10   3   4       15.84       29.50      5.66 o 
  11   3   4       13.86       13.61      5.79 o 
  12   3   4       13.74        9.25      6.57 o 
 -14   4   4        0.22        0.58      8.78 o 
 -13   4   4       28.31       28.38      9.20 o 
 -12   4   4      570.31      608.05     32.87 o 
 -11   4   4      704.26      758.86     42.49 o 
 -10   4   4      307.12      302.73     17.47 o 
  -9   4   4      151.95      178.33     13.53 o 
  -8   4   4       71.01       71.66      8.25 o 
  -7   4   4        5.71        3.87      5.87 o 
  -6   4   4      105.52      130.67      8.18 o 
  -5   4   4      788.92      801.44     24.54 o 
  -4   4   4        1.94       -0.58      4.80 o 
  -3   4   4       55.91       62.18      5.94 o 
  -2   4   4      435.94      445.86     16.70 o 
  -1   4   4      664.81      621.85     23.21 o 
   0   4   4        3.34        4.05      5.60 o 
   1   4   4     1149.66     1059.18     59.17 o 
   2   4   4      531.49      504.62     18.53 o 
   3   4   4        2.39       -3.85      4.86 o 
   4   4   4        9.19        7.66      5.37 o 
   5   4   4      476.38      460.74     17.57 o 
   6   4   4      263.89      238.35     11.59 o 
   7   4   4      332.76      327.82     15.18 o 
   8   4   4       72.60       81.33      7.70 o 
   9   4   4       67.89       71.81      7.62 o 
  10   4   4       35.46       47.37      7.77 o 
 -10   5   4      295.06      326.77     19.38 o 
  -9   5   4      106.30       97.29     13.43 o 
  -8   5   4       20.42       13.63     11.49 o 
  -7   5   4      195.01      201.73     14.84 o 
  -6   5   4      299.51      285.08     16.76 o 
  -5   5   4       53.91       57.47      7.96 o 
  -4   5   4       46.87       44.16      6.34 o 
  -3   5   4       50.73       49.75      8.01 o 
  -2   5   4       32.01       51.81     10.21 o 
  -1   5   4      193.34      219.94     14.39 o 
   0   5   4      658.16      628.17     26.52 o 
   1   5   4      267.82      261.27     31.32 o 
   2   5   4       32.03       22.22     10.52 o 
   3   5   4        0.04        8.25      6.41 o 
   4   5   4      110.06      127.89     17.97 o 
   5   5   4        3.71        5.75      6.21 o 
   6   5   4      157.89      156.15     14.46 o 
   7   5   4      132.18      147.04     10.40 o 
 -18   1   5      102.23       97.33     21.65 o 
 -17   1   5      487.95      478.48     23.03 o 
 -16   1   5      262.53      255.41     16.03 o 
 -15   1   5        3.06       -5.49      6.25 o 
 -14   1   5      142.16      145.43      9.04 o 
 -13   1   5      870.93      888.24     27.11 o 
 -12   1   5       90.52       88.98      8.90 o 
 -11   1   5     1267.44     1333.40     42.57 o 
 -10   1   5      861.17      892.81     24.04 o 
  -9   1   5       38.07       38.33      5.14 o 
  -8   1   5      239.15      275.79     10.79 o 
  -7   1   5     3329.70     3487.98     94.68 o 
  -6   1   5     1085.15     1153.62     36.67 o 
  -5   1   5       42.33       63.23      4.53 o 
  -4   1   5      467.41      446.27     13.86 o 
  -3   1   5      109.26      126.16      6.86 o 
  -2   1   5       31.95       42.24      3.52 o 
  -1   1   5      738.11      624.95     16.49 o 
   0   1   5     3487.56     3348.03     82.51 o 
   1   1   5     1435.91     1413.22     38.86 o 
   2   1   5      205.28      182.96      6.89 o 
   3   1   5       45.18       35.17      3.20 o 
   4   1   5      515.08      500.09     17.23 o 
   5   1   5        6.78       14.70      4.11 o 
   6   1   5      693.56      690.97     23.07 o 
   7   1   5      784.11      810.71     26.72 o 
   8   1   5        4.29        4.42      3.12 o 
   9   1   5       33.82       29.55      4.74 o 
  10   1   5      416.03      442.92     19.77 o 
  11   1   5      342.46      359.77     21.98 o 
  12   1   5        2.00        7.69      8.99 o 
  13   1   5       21.48       44.46     10.74 o 
  14   1   5        4.98        9.39     10.75 o 
 -18   2   5      161.85      136.28     27.54 o 
 -17   2   5        1.85        3.48      8.73 o 
 -16   2   5       97.25       94.53     11.02 o 
 -15   2   5       48.41       23.64      8.53 o 
 -14   2   5       98.71      106.13     11.92 o 
 -13   2   5       22.18       25.16      6.64 o 
 -12   2   5      259.91      268.66     11.69 o 
 -11   2   5      595.80      589.82     19.22 o 
 -10   2   5       37.45       52.09      6.17 o 
  -9   2   5       44.77       48.26      5.86 o 
  -8   2   5        0.14       -3.44      4.44 o 
  -7   2   5      303.35      324.24     12.09 o 
  -6   2   5      614.27      618.32     19.07 o 
  -5   2   5      709.80      732.03     24.61 o 
  -4   2   5        1.23        7.66      3.51 o 
  -3   2   5      597.41      633.52     20.92 o 
  -2   2   5      825.25      798.40     25.88 o 
  -1   2   5     1029.35      956.41     25.51 o 
   0   2   5        3.41        4.74      2.83 o 
   1   2   5     1218.29     1123.97     28.67 o 
   2   2   5      167.49      152.11      8.20 o 
   3   2   5      186.06      159.30      8.70 o 
   4   2   5      242.05      239.54     10.89 o 
   5   2   5     1436.86     1427.44     45.06 o 
   6   2   5        4.20        2.06      4.60 o 
   7   2   5      197.15      205.10      9.99 o 
   8   2   5        1.01        1.27      4.41 o 
   9   2   5      423.86      452.87     16.94 o 
  10   2   5        7.81       17.99      5.01 o 
  11   2   5      126.84      149.21      9.93 o 
  12   2   5       89.15       78.89     15.30 o 
  13   2   5       34.16       28.61     10.26 o 
 -16   3   5       63.18       42.12     10.11 o 
 -15   3   5      416.78      417.67     32.60 o 
 -14   3   5      183.98      193.95     14.47 o 
 -13   3   5       30.57       28.14      8.95 o 
 -12   3   5       26.20       23.87      8.46 o 
 -11   3   5       68.04       71.49      7.96 o 
 -10   3   5       17.69       25.10      5.43 o 
  -9   3   5      967.13     1038.85     30.85 o 
  -8   3   5      847.76      907.91     27.34 o 
  -7   3   5        5.10       -0.09      5.57 o 
  -6   3   5       10.28        9.71      4.88 o 
  -5   3   5      318.66      340.32     12.61 o 
  -4   3   5      368.32      355.25     12.83 o 
  -3   3   5      145.98      151.82      9.14 o 
  -2   3   5      867.51      768.86     38.94 o 
  -1   3   5       84.16       81.87      4.90 o 
   0   3   5       47.87       42.72      4.15 o 
   1   3   5      478.24      440.41     20.25 o 
   2   3   5     1000.61      910.97     33.95 o 
   3   3   5       97.53      100.07      7.44 o 
   4   3   5      152.69      160.87      9.25 o 
   5   3   5       59.85       55.78      6.72 o 
   6   3   5       21.57       28.76      5.51 o 
   7   3   5       50.63       71.61      6.77 o 
   8   3   5      482.87      496.71     18.50 o 
   9   3   5      217.55      229.48     11.20 o 
  10   3   5        0.00       -0.36      5.04 o 
  11   3   5        4.60        6.45      5.81 o 
 -14   4   5       42.82       41.25     10.94 o 
 -13   4   5      152.41      152.81     19.11 o 
 -12   4   5       35.52       53.47     10.66 o 
 -11   4   5      221.76      235.47     16.16 o 
 -10   4   5      145.57      139.52     17.28 o 
  -9   4   5       47.03       39.75      7.42 o 
  -8   4   5      134.71      154.78     10.50 o 
  -7   4   5       78.39       86.53      7.25 o 
  -6   4   5       45.89       44.70      6.11 o 
  -5   4   5        3.09        0.22      4.87 o 
  -4   4   5      236.33      224.36     10.07 o 
  -3   4   5       32.28       40.11      5.93 o 
  -2   4   5      319.25      291.99     18.23 o 
  -1   4   5       81.10       88.54      8.88 o 
   0   4   5       70.59       61.22     11.21 o 
   1   4   5        0.58        2.36      5.89 o 
   2   4   5        9.75       13.90      6.08 o 
   3   4   5      257.09      243.80     13.33 o 
   4   4   5      219.15      215.70     14.11 o 
   5   4   5      159.96      178.08     10.05 o 
   6   4   5        0.39       17.30      6.08 o 
   7   4   5       34.85       31.31      6.03 o 
   8   4   5       14.28       12.51      5.67 o 
   9   4   5       19.88       20.89      6.15 o 
 -10   5   5        4.63       -6.36      9.38 o 
  -9   5   5      175.24      160.42     14.00 o 
  -8   5   5      162.54      174.58     15.83 o 
  -7   5   5        4.95       -3.43      8.08 o 
  -6   5   5       11.87       18.57      8.54 o 
  -5   5   5      348.26      313.14     13.13 o 
  -4   5   5       53.54       42.94     10.07 o 
  -3   5   5      208.80      219.92     17.00 o 
  -2   5   5      295.45      285.37     15.82 o 
  -1   5   5      132.01      124.23     10.85 o 
   0   5   5       29.10       25.19      8.24 o 
   1   5   5        0.68        7.87      5.27 o 
   2   5   5       87.95       85.28      9.52 o 
   3   5   5       45.72       37.14      7.63 o 
   4   5   5       14.36        8.19      6.49 o 
   5   5   5       22.63       14.89      6.76 o 
 -18   0   6        0.48      -16.50     13.18 o 
 -17   0   6       84.66       53.33     25.79 o 
 -16   0   6      555.82      532.76     35.77 o 
 -15   0   6      127.11      163.07     16.87 o 
 -14   0   6     2123.03     2254.30    100.78 o 
 -13   0   6      150.50      162.53     12.03 o 
 -12   0   6        5.19       -2.10      6.80 o 
 -11   0   6      352.90      359.94     21.85 o 
 -10   0   6     2570.19     2732.12    168.12 o 
  -9   0   6      984.19     1023.02     55.63 o 
  -8   0   6      931.92     1010.73     37.66 o 
  -7   0   6      401.65      413.08     17.46 o 
  -6   0   6     1057.45     1112.71     43.77 o 
  -5   0   6        0.50        0.38      5.29 o 
  -4   0   6     1880.88     1854.69     65.66 o 
  -3   0   6     3550.21     3548.02    157.50 o 
  -2   0   6      141.92      150.00      9.44 o 
  -1   0   6     1200.32     1211.44     45.42 o 
   0   0   6      245.69      196.52     10.16 o 
   1   0   6      716.19      725.71     27.07 o 
   2   0   6      416.66      375.33     15.51 o 
   3   0   6     1703.52     1605.95     57.23 o 
   4   0   6       78.94       82.62      6.40 o 
   5   0   6       67.01       60.37      5.61 o 
   6   0   6      178.67      238.76     21.02 o 
   7   0   6      597.53      492.64     35.78 o 
   8   0   6      498.15      442.10     34.36 o 
   9   0   6      156.87      140.55     19.27 o 
  10   0   6       19.54       15.95     12.47 o 
  11   0   6       35.60       24.51     13.65 o 
  12   0   6       41.35       41.23     15.79 o 
  13   0   6      513.42      555.57     44.66 o 
 -18   1   6        1.95      -11.29     12.68 o 
 -17   1   6      209.29      183.20     20.68 o 
 -16   1   6      198.41      185.51     11.89 o 
 -15   1   6       23.66       11.70      6.32 o 
 -14   1   6       20.18        4.48      5.70 o 
 -13   1   6        0.09       -6.11      5.13 o 
 -12   1   6       13.21       10.44      5.55 o 
 -11   1   6      285.78      305.99     12.83 o 
 -10   1   6       99.02      110.56      7.49 o 
  -9   1   6      585.35      650.65     20.60 o 
  -8   1   6        4.16        0.74      3.26 o 
  -7   1   6       62.66       61.36      5.71 o 
  -6   1   6      296.90      339.18     12.06 o 
  -5   1   6      575.76      571.13     17.60 o 
  -4   1   6      236.28      245.00     10.73 o 
  -3   1   6        0.04       -0.97      3.05 o 
  -2   1   6      567.06      590.15     17.68 o 
  -1   1   6      482.06      437.91     12.39 o 
   0   1   6      164.74      161.56      6.34 o 
   1   1   6     1105.60     1050.32     26.97 o 
   2   1   6      498.43      472.44     13.23 o 
   3   1   6        5.93        4.70      2.24 o 
   4   1   6      468.50      437.85     15.84 o 
   5   1   6        2.51        3.01      4.54 o 
   6   1   6      775.07      761.77     25.40 o 
   7   1   6      105.54      107.87      7.22 o 
   8   1   6       59.21       50.50      5.44 o 
   9   1   6        0.05        5.33      5.19 o 
  10   1   6       37.40       40.95      9.85 o 
  11   1   6        4.27        8.70      8.91 o 
  12   1   6      189.08      182.43     16.84 o 
  13   1   6       17.85       15.24     11.05 o 
 -17   2   6      192.52      136.56     16.97 o 
 -16   2   6       19.43       -4.30      6.37 o 
 -15   2   6       69.67       44.98      9.63 o 
 -14   2   6       31.76       26.31      7.30 o 
 -13   2   6      511.27      528.05     18.46 o 
 -12   2   6      138.12      169.83      9.86 o 
 -11   2   6       53.21       70.56      6.85 o 
 -10   2   6      626.63      639.76     20.72 o 
  -9   2   6       61.37       66.64      7.15 o 
  -8   2   6      352.48      394.97     14.33 o 
  -7   2   6       26.62       35.57      5.42 o 
  -6   2   6       18.09       40.48      5.96 o 
  -5   2   6      373.79      370.88     14.38 o 
  -4   2   6      731.49      693.85     23.48 o 
  -3   2   6     1129.32     1129.72     36.10 o 
  -2   2   6      946.17      916.14     29.72 o 
  -1   2   6      146.66      122.71      6.77 o 
   0   2   6       51.34       52.67      3.95 o 
   1   2   6       64.34       74.83      4.38 o 
   2   2   6        9.05        7.48      4.52 o 
   3   2   6       20.42       25.88      5.29 o 
   4   2   6      638.35      660.71     22.70 o 
   5   2   6       92.40       92.10      7.03 o 
   6   2   6      427.41      444.88     16.58 o 
   7   2   6      246.54      249.82     11.29 o 
   8   2   6       84.72      117.84      8.56 o 
   9   2   6       65.90       80.13      6.95 o 
  10   2   6       51.74       53.53      8.02 o 
  11   2   6       73.31       63.11     12.13 o 
  12   2   6       37.43       21.07      7.66 o 
 -16   3   6      154.06      182.49     15.81 o 
 -15   3   6      327.36      301.99     18.48 o 
 -14   3   6        5.27       -7.36      8.22 o 
 -13   3   6      123.05      116.41     12.89 o 
 -12   3   6      130.07      117.89      9.92 o 
 -11   3   6       61.48       53.07      7.68 o 
 -10   3   6        1.47        7.90      5.41 o 
  -9   3   6      108.62      134.13      8.57 o 
  -8   3   6       23.50       21.38      5.47 o 
  -7   3   6        0.02       -2.77      5.18 o 
  -6   3   6      111.78      138.44      8.15 o 
  -5   3   6     1158.15     1106.60     41.98 o 
  -4   3   6      355.83      355.33     16.91 o 
  -3   3   6      151.43      143.03      9.99 o 
  -2   3   6      535.31      485.69     15.89 o 
  -1   3   6        3.87        1.16      4.61 o 
   0   3   6        1.38       -7.64      5.09 o 
   1   3   6      129.54      132.74      9.70 o 
   2   3   6     1114.12     1056.33     44.06 o 
   3   3   6      208.18      223.35     10.80 o 
   4   3   6       33.90       36.86      5.94 o 
   5   3   6      282.20      260.45     11.85 o 
   6   3   6      337.40      335.45     14.44 o 
   7   3   6        0.04       11.75      5.32 o 
   8   3   6      371.04      376.57     19.92 o 
   9   3   6      113.78      120.76      9.78 o 
  10   3   6       13.32       12.68      5.57 o 
 -13   4   6        2.96       -4.05      9.38 o 
 -12   4   6      803.31      803.81     34.39 o 
 -11   4   6      514.92      526.46     25.07 o 
 -10   4   6      130.47      141.64     10.76 o 
  -9   4   6       78.27       86.44      9.13 o 
  -8   4   6      298.59      323.43     13.38 o 
  -7   4   6       21.80       18.53      5.78 o 
  -6   4   6      671.63      712.40     22.62 o 
  -5   4   6      308.02      302.99     12.28 o 
  -4   4   6       34.22       43.46      6.21 o 
  -3   4   6       20.09       21.21      4.30 o 
  -2   4   6      449.36      417.78     29.51 o 
  -1   4   6      640.64      544.24     34.42 o 
   0   4   6        2.90        1.57      8.42 o 
   1   4   6       19.23       12.51      6.51 o 
   2   4   6        1.07        1.67      5.89 o 
   3   4   6       24.10       27.24      6.66 o 
   4   4   6       88.51      106.95      9.83 o 
   5   4   6      759.33      766.74     30.65 o 
   6   4   6       19.33       18.85      6.35 o 
   7   4   6       67.03       62.95      9.31 o 
   8   4   6        6.33        2.64      5.72 o 
  -9   5   6        3.20       -6.54      9.35 o 
  -8   5   6        3.61        3.36      9.34 o 
  -7   5   6      466.89      467.64     19.53 o 
  -6   5   6      138.09      159.64     10.24 o 
  -5   5   6        0.14        5.60      9.22 o 
  -4   5   6        2.93        7.94      9.62 o 
  -3   5   6      200.65      178.91     13.17 o 
  -2   5   6       22.00       23.41      7.48 o 
  -1   5   6       82.87       72.93      9.52 o 
   0   5   6      329.50      313.68     20.99 o 
   1   5   6      106.24      111.97     10.80 o 
   2   5   6        0.01        7.16      7.94 o 
   3   5   6      212.67      209.51     13.45 o 
   4   5   6      141.78      144.47     11.73 o 
 -18   1   7       16.82        4.45     24.36 o 
 -17   1   7      385.56      387.22     22.28 o 
 -16   1   7       96.91       63.76     11.71 o 
 -15   1   7       38.03        9.98      5.21 o 
 -14   1   7      131.69      129.48     10.10 o 
 -13   1   7      960.65     1009.37     30.77 o 
 -12   1   7      132.67      140.32      8.90 o 
 -11   1   7       12.25       11.57      5.64 o 
 -10   1   7        6.40        8.44      5.05 o 
  -9   1   7      234.77      235.60     13.02 o 
  -8   1   7      469.45      473.31     17.77 o 
  -7   1   7     1918.85     2015.01     56.28 o 
  -6   1   7     1441.07     1526.34     48.50 o 
  -5   1   7       38.99       47.03      6.00 o 
  -4   1   7      502.39      510.84     16.36 o 
  -3   1   7      391.40      381.01     13.00 o 
  -2   1   7        0.37        0.69      3.84 o 
  -1   1   7      745.59      684.84     20.46 o 
   0   1   7       83.98       83.64      4.79 o 
   1   1   7       34.52       43.25      4.14 o 
   2   1   7      222.98      210.71      7.86 o 
   3   1   7     1313.75     1376.95     38.89 o 
   4   1   7      499.56      494.95     20.47 o 
   5   1   7       76.89       93.58      6.75 o 
   6   1   7       31.58       45.61      6.76 o 
   7   1   7        6.19        4.00      4.48 o 
   8   1   7       13.36        8.19      6.20 o 
   9   1   7      192.07      201.09     16.28 o 
  10   1   7      423.16      364.61     58.31 o 
  11   1   7       36.24       40.50      8.88 o 
  12   1   7        1.03       -0.02     10.41 o 
 -17   2   7       65.16       31.29     12.71 o 
 -16   2   7       95.81      100.19     17.18 o 
 -15   2   7      163.83      180.38     12.43 o 
 -14   2   7       75.33       83.95      8.36 o 
 -13   2   7      217.64      232.72     12.01 o 
 -12   2   7      366.59      405.36     15.59 o 
 -11   2   7       92.15      110.50      8.26 o 
 -10   2   7       90.11       96.66      7.59 o 
  -9   2   7      245.51      259.15     12.78 o 
  -8   2   7     1211.40     1284.26     42.04 o 
  -7   2   7       59.71       58.33      6.24 o 
  -6   2   7      557.23      533.51     19.38 o 
  -5   2   7      287.80      284.62     12.93 o 
  -4   2   7      243.85      221.15      9.87 o 
  -3   2   7        7.05        8.28      4.53 o 
  -2   2   7      733.18      690.08     20.96 o 
  -1   2   7      716.42      677.40     28.18 o 
   0   2   7      361.36      301.95     16.45 o 
   1   2   7      205.48      194.22      8.86 o 
   2   2   7      456.89      429.33     16.10 o 
   3   2   7      876.33      841.53     27.90 o 
   4   2   7      242.68      257.50     11.51 o 
   5   2   7      608.54      618.20     24.30 o 
   6   2   7        0.86        7.79      4.94 o 
   7   2   7       67.32       75.06      6.87 o 
   8   2   7      143.19      156.97      9.12 o 
   9   2   7      206.89      215.79     10.88 o 
  10   2   7        5.25        0.62      6.94 o 
  11   2   7      137.39      154.15     16.02 o 
 -15   3   7      337.61      355.03     20.70 o 
 -14   3   7       81.74       53.82     10.86 o 
 -13   3   7        3.71       -4.93      7.28 o 
 -12   3   7      144.28      169.18     12.03 o 
 -11   3   7      352.40      377.66     15.10 o 
 -10   3   7        2.72        5.93      5.95 o 
  -9   3   7      672.73      734.80     23.40 o 
  -8   3   7      150.95      169.87      9.53 o 
  -7   3   7        0.90       -0.67      5.01 o 
  -6   3   7      178.67      178.13     10.66 o 
  -5   3   7      795.38      823.03     27.90 o 
  -4   3   7      255.79      233.33     11.20 o 
  -3   3   7       63.10       69.07      5.97 o 
  -2   3   7        6.68        8.14      4.33 o 
  -1   3   7      100.02      108.21      7.75 o 
   0   3   7       27.01       21.39      6.19 o 
   1   3   7      760.18      729.82     28.95 o 
   2   3   7      556.93      558.35     23.33 o 
   3   3   7       21.82       27.23      6.67 o 
   4   3   7        2.72        4.31      5.78 o 
   5   3   7      107.21      118.72      8.34 o 
   6   3   7       73.35       83.65      8.60 o 
   7   3   7       65.60       80.66      7.61 o 
   8   3   7      180.53      204.96     10.95 o 
   9   3   7        5.03        6.11      5.43 o 
 -13   4   7       27.83       20.80     10.83 o 
 -12   4   7       14.88       17.31     10.36 o 
 -11   4   7       36.50       27.09     14.06 o 
 -10   4   7      190.31      204.92     13.09 o 
  -9   4   7      219.86      214.85     11.56 o 
  -8   4   7      110.17      111.62      8.71 o 
  -7   4   7        1.01       -0.62      5.66 o 
  -6   4   7        2.38        2.68      5.97 o 
  -5   4   7       95.49       98.46      8.51 o 
  -4   4   7       46.66       40.70      6.26 o 
  -3   4   7       18.54       11.35      6.80 o 
  -2   4   7       67.06       77.73      9.24 o 
  -1   4   7      193.84      192.80     12.56 o 
   0   4   7       91.36      100.54      9.95 o 
   1   4   7       34.54       30.06      7.17 o 
   2   4   7       19.94       14.73      6.59 o 
   3   4   7       21.57       19.95      9.10 o 
   4   4   7       17.31       18.65      7.18 o 
   5   4   7      102.16      108.00      9.74 o 
   6   4   7      117.87      118.43     15.55 o 
  -8   5   7        9.17        7.93      8.09 o 
  -7   5   7       19.41       12.26      8.40 o 
  -6   5   7       13.68       30.48     10.65 o 
  -5   5   7      403.07      405.89     20.68 o 
  -4   5   7       10.82       23.82      8.37 o 
  -3   5   7        0.63        6.84      6.68 o 
  -2   5   7        2.26       10.11      7.67 o 
  -1   5   7        2.18       11.12      5.28 o 
   0   5   7      111.11      108.41     15.17 o 
   1   5   7      148.75      158.07     12.40 o 
 -18   0   8      152.91      133.22     61.70 o 
 -17   0   8       22.91        7.53     19.48 o 
 -16   0   8      612.36      578.54     33.61 o 
 -15   0   8        6.53        4.66     10.67 o 
 -14   0   8        5.87       -3.93      6.83 o 
 -13   0   8      126.42      103.62     13.95 o 
 -12   0   8       10.44       11.16     14.67 o 
 -11   0   8     1215.86     1255.67     61.37 o 
 -10   0   8     2178.07     2217.60     99.04 o 
  -9   0   8      517.17      580.37     31.48 o 
  -8   0   8       49.56       62.29     10.63 o 
  -7   0   8      359.95      350.31     21.96 o 
  -6   0   8      504.34      514.76     21.67 o 
  -5   0   8       16.53       16.73      7.30 o 
  -4   0   8     2092.79     2122.23     75.68 o 
  -3   0   8      326.81      313.37     15.13 o 
  -2   0   8       18.69       12.35      5.57 o 
  -1   0   8      938.52      942.55     35.29 o 
   0   0   8     3392.78     3379.21    118.91 o 
   1   0   8      920.90      927.13     34.77 o 
   2   0   8      271.92      282.96     13.67 o 
   3   0   8       52.80       45.77      5.87 o 
   4   0   8      121.23      139.00     12.03 o 
   5   0   8      227.92      223.29     36.52 o 
   6   0   8      421.51      369.87     30.72 o 
   7   0   8      460.73      451.72     35.80 o 
   8   0   8       32.21       30.49     13.64 o 
   9   0   8        1.89       13.11      5.73 o 
  10   0   8      147.06      152.08     23.12 o 
  11   0   8      320.12      371.49     34.60 o 
 -18   1   8      144.31      155.98     17.05 o 
 -17   1   8       36.08       11.81     16.17 o 
 -16   1   8      189.30      145.70     15.12 o 
 -15   1   8        0.03      -10.35      6.90 o 
 -14   1   8       34.16       23.73      8.02 o 
 -13   1   8       25.83       26.39      8.03 o 
 -12   1   8      430.65      425.32     16.05 o 
 -11   1   8      486.72      520.71     21.52 o 
 -10   1   8       93.09      105.39      7.56 o 
  -9   1   8      482.79      483.92     17.00 o 
  -8   1   8       14.77       11.23      5.51 o 
  -7   1   8      131.48      151.17     10.11 o 
  -6   1   8       58.56       71.31      6.33 o 
  -5   1   8       30.46       25.87      5.18 o 
  -4   1   8       12.99       17.06      4.85 o 
  -3   1   8       72.99       81.36      6.14 o 
  -2   1   8       17.79       25.79      4.15 o 
  -1   1   8     1075.85     1069.13     30.79 o 
   0   1   8       24.49       20.08      4.20 o 
   1   1   8      309.90      284.70      9.69 o 
   2   1   8      192.50      199.14      8.91 o 
   3   1   8       25.27       18.31      4.94 o 
   4   1   8      106.27      104.37      7.27 o 
   5   1   8      131.88      141.62      9.71 o 
   6   1   8       21.67       17.61      4.79 o 
   7   1   8      124.74      126.87     10.57 o 
   8   1   8       14.57       14.14      8.86 o 
   9   1   8       80.18      120.12     22.35 o 
  10   1   8       74.57       51.11     11.64 o 
 -17   2   8      261.34      147.38     27.90 o 
 -16   2   8       59.38       31.32      9.19 o 
 -15   2   8       90.58       56.12      9.34 o 
 -14   2   8       55.36       43.26      8.74 o 
 -13   2   8      152.89      180.34     11.04 o 
 -12   2   8       49.26       41.78      7.23 o 
 -11   2   8      219.75      233.04     12.12 o 
 -10   2   8      133.82      153.01      9.44 o 
  -9   2   8      329.16      344.28     15.43 o 
  -8   2   8      183.64      233.62     10.93 o 
  -7   2   8      505.18      506.41     22.06 o 
  -6   2   8       61.67       54.30      7.17 o 
  -5   2   8        7.82       15.56      5.18 o 
  -4   2   8       18.41        4.44      4.96 o 
  -3   2   8      439.75      400.61     14.06 o 
  -2   2   8      278.60      250.42     10.31 o 
  -1   2   8      451.90      437.64     14.56 o 
   0   2   8      601.93      581.49     20.61 o 
   1   2   8        3.16       -1.79      4.55 o 
   2   2   8      154.30      136.24     10.99 o 
   3   2   8        0.07        0.50      4.75 o 
   4   2   8        5.16        7.83      5.18 o 
   5   2   8       24.62       23.59      7.17 o 
   6   2   8      163.04      157.74     13.44 o 
   7   2   8      135.88      156.70      9.29 o 
   8   2   8      140.75      148.06     11.73 o 
   9   2   8       84.00       76.99      9.91 o 
 -15   3   8      337.33      322.38     20.31 o 
 -14   3   8       39.98       18.50      8.94 o 
 -13   3   8        3.87       -8.10      7.89 o 
 -12   3   8      358.55      367.20     15.45 o 
 -11   3   8      141.60      170.54     10.70 o 
 -10   3   8       47.91       39.63      8.42 o 
  -9   3   8      119.66      134.05      9.34 o 
  -8   3   8        0.09        1.46      5.61 o 
  -7   3   8       16.48       13.81      5.71 o 
  -6   3   8        7.42       12.38      6.69 o 
  -5   3   8      631.95      581.05     23.09 o 
  -4   3   8      195.98      181.62     10.40 o 
  -3   3   8        0.29       -5.71      4.35 o 
  -2   3   8       27.68       18.00      5.66 o 
  -1   3   8        6.03        8.36      6.01 o 
   0   3   8      136.94      142.56     10.52 o 
   1   3   8      205.55      197.38     12.11 o 
   2   3   8      375.28      370.30     22.38 o 
   3   3   8       20.17       16.34      6.33 o 
   4   3   8        6.40       -0.12      5.47 o 
   5   3   8      104.99      124.23      9.93 o 
   6   3   8      130.29      136.89      9.96 o 
   7   3   8        0.02        4.92      5.69 o 
   8   3   8       34.73       35.51      7.78 o 
 -12   4   8      236.06      225.39     20.76 o 
 -11   4   8        0.09        2.00      8.15 o 
 -10   4   8        0.25       -5.25      6.95 o 
  -9   4   8      259.89      274.02     13.17 o 
  -8   4   8      758.98      801.37     25.79 o 
  -7   4   8       13.41       11.74      6.85 o 
  -6   4   8      161.15      167.20     10.91 o 
  -5   4   8       11.77        8.68      5.49 o 
  -4   4   8       84.74       91.92     12.18 o 
  -3   4   8       59.21       71.06      9.33 o 
  -2   4   8      821.29      772.09     31.44 o 
  -1   4   8       71.95       74.64      9.65 o 
   0   4   8      172.58      184.37     12.46 o 
   1   4   8      185.42      184.09     13.36 o 
   2   4   8      182.24      172.88     12.00 o 
   3   4   8       23.49       31.57      7.46 o 
   4   4   8      252.92      250.13     14.15 o 
   5   4   8      179.76      188.03     12.29 o 
 -17   1   9       56.99       14.11     22.67 o 
 -16   1   9        0.35      -12.38      8.26 o 
 -15   1   9      103.31       68.43     10.09 o 
 -14   1   9      737.70      778.57     29.20 o 
 -13   1   9      292.85      274.41     29.40 o 
 -12   1   9       69.42       70.78      9.18 o 
 -11   1   9        1.88       -2.88      5.24 o 
 -10   1   9      582.17      616.10     23.57 o 
  -9   1   9      239.84      251.04     13.62 o 
  -8   1   9       60.26       66.12      7.87 o 
  -7   1   9      624.96      640.22     20.68 o 
  -6   1   9        0.04       -3.21      4.98 o 
  -5   1   9       33.61       33.89      5.82 o 
  -4   1   9     1143.97     1167.90     33.95 o 
  -3   1   9     2311.47     2359.79     65.45 o 
  -2   1   9       13.11       27.78      5.34 o 
  -1   1   9      206.60      190.39      8.89 o 
   0   1   9        8.50        6.02      3.89 o 
   1   1   9      164.42      159.06      8.07 o 
   2   1   9      188.03      184.13      9.73 o 
   3   1   9      520.91      512.70     18.67 o 
   4   1   9      209.35      223.45     10.70 o 
   5   1   9        0.04       -3.08      6.04 o 
   6   1   9      101.71       96.41      9.69 o 
   8   1   9       69.28       76.63     12.67 o 
   9   1   9       69.18       83.67     14.08 o 
 -16   2   9        0.19       -6.28     10.12 o 
 -15   2   9      459.31      449.02     20.74 o 
 -14   2   9       79.75       66.69     11.02 o 
 -13   2   9      356.12      349.82     15.33 o 
 -12   2   9      216.09      226.94     12.32 o 
 -11   2   9      176.13      179.90     18.73 o 
 -10   2   9       38.67       32.49      6.70 o 
  -9   2   9      148.90      167.17     10.93 o 
  -8   2   9      276.44      272.99     13.90 o 
  -7   2   9        5.55        6.19      5.28 o 
  -6   2   9        2.27        0.25      4.98 o 
  -5   2   9      220.56      212.42     10.13 o 
  -4   2   9      171.08      169.84      8.86 o 
  -3   2   9      116.72      121.22      7.43 o 
  -2   2   9      418.37      380.72     13.44 o 
  -1   2   9       54.18       59.28      6.66 o 
   0   2   9       49.54       55.60      7.65 o 
   1   2   9        3.99        4.67      5.67 o 
   2   2   9      181.55      182.80     13.43 o 
   3   2   9       29.52       21.84      7.34 o 
   4   2   9       97.80      118.07      9.30 o 
   5   2   9        4.14        1.56      5.44 o 
   6   2   9      182.76      200.76     10.64 o 
   7   2   9        1.82        6.81      7.25 o 
   8   2   9      276.50      279.83     16.27 o 
 -14   3   9        0.30      -10.78      8.68 o 
 -13   3   9       48.99       27.68      8.10 o 
 -12   3   9      402.34      430.33     17.43 o 
 -11   3   9      431.30      448.11     17.44 o 
 -10   3   9        0.12       -1.04      6.41 o 
  -9   3   9       42.89       41.56      6.76 o 
  -8   3   9       31.55       18.33      7.01 o 
  -7   3   9        0.35       10.90      6.02 o 
  -6   3   9      374.95      365.22     14.15 o 
  -5   3   9      598.98      584.68     19.42 o 
  -4   3   9       30.79       28.74      5.85 o 
  -3   3   9        8.81        1.01      5.64 o 
  -2   3   9      183.77      164.84     14.45 o 
  -1   3   9      382.67      354.54     21.91 o 
   0   3   9        0.94        2.05      6.62 o 
   1   3   9      307.43      312.70     15.84 o 
   2   3   9       56.94       74.40      8.88 o 
   3   3   9        5.25        5.45      6.09 o 
   4   3   9      115.66      118.41      9.90 o 
   5   3   9      288.11      301.59     19.02 o 
   6   3   9       48.60       51.82      8.36 o 
 -11   4   9       22.18        0.55      8.59 o 
 -10   4   9       55.05       51.26      9.41 o 
  -9   4   9       70.31       69.66     11.18 o 
  -8   4   9       39.45       31.08      9.57 o 
  -7   4   9       91.24       72.30      8.85 o 
  -6   4   9      172.68      170.68     15.27 o 
  -5   4   9        1.47       10.67      5.78 o 
  -4   4   9       11.19        9.25      7.40 o 
  -3   4   9        0.91        5.66      7.03 o 
  -2   4   9        0.06        6.02      7.18 o 
  -1   4   9      113.46      130.42     11.60 o 
   0   4   9      123.31      131.97     11.37 o 
   1   4   9       70.42       78.77     10.58 o 
   2   4   9       10.29        9.59      7.28 o 
 -17   0  10      438.19      353.40     45.31 o 
 -16   0  10        6.81      -13.17     17.28 o 
 -15   0  10       14.46        7.22     14.33 o 
 -14   0  10       93.86       90.26     19.06 o 
 -13   0  10      986.86      993.24     83.03 o 
 -12   0  10      201.38      219.66     19.95 o 
 -11   0  10      285.78      288.39     21.85 o 
 -10   0  10      387.04      390.36     25.16 o 
  -9   0  10       20.28       19.29     10.11 o 
  -8   0  10      291.43      310.15     21.35 o 
  -7   0  10      869.19      863.33     42.66 o 
  -6   0  10     1959.42     2094.08     93.54 o 
  -5   0  10      292.77      311.79     20.64 o 
  -4   0  10      452.73      469.71     25.86 o 
  -3   0  10      164.78      174.27     19.09 o 
  -2   0  10      290.78      276.24     14.25 o 
  -1   0  10      136.73      138.19     11.25 o 
   0   0  10      972.18      946.09     35.92 o 
   1   0  10      244.68      236.81     12.75 o 
   2   0  10        0.70        3.74      8.31 o 
   3   0  10      590.17      570.93     32.84 o 
   4   0  10      326.00      295.65     27.82 o 
   5   0  10       10.61       30.39     13.92 o 
   6   0  10      425.93      406.85     35.01 o 
   7   0  10       36.36       32.02     15.57 o 
 -16   1  10       91.95       67.40     19.17 o 
 -15   1  10        0.63       -6.75      8.46 o 
 -14   1  10      229.94      198.83     21.38 o 
 -13   1  10        0.04       -7.93      7.67 o 
 -12   1  10      153.99      139.59     13.37 o 
 -11   1  10      119.43      116.73     10.75 o 
 -10   1  10        4.05        5.44      7.38 o 
  -9   1  10        1.26       -0.25      6.83 o 
  -8   1  10      267.91      273.62     14.19 o 
  -7   1  10       28.06       22.18      5.84 o 
  -6   1  10      529.40      521.38     17.73 o 
  -5   1  10        1.46       -2.80      5.14 o 
  -4   1  10       20.34       13.87      5.32 o 
  -3   1  10      206.17      201.27      9.79 o 
  -2   1  10      122.75      129.30      7.62 o 
  -1   1  10      222.29      210.94      9.46 o 
   0   1  10       13.30       10.52      5.10 o 
   1   1  10        0.06       -1.43      5.55 o 
   2   1  10       23.13       15.08      6.11 o 
   3   1  10       24.78       22.89      6.66 o 
   4   1  10       58.76       55.47      9.66 o 
   5   1  10      241.35      245.53     14.37 o 
   6   1  10        0.34        9.21      9.56 o 
   7   1  10       86.12       88.67     13.51 o 
 -15   2  10      202.48      226.58     17.36 o 
 -14   2  10       93.58       85.92     13.28 o 
 -13   2  10       25.70       15.40      8.66 o 
 -12   2  10        6.19        2.55      6.81 o 
 -11   2  10        5.96        0.68      6.69 o 
 -10   2  10      150.55      166.46     15.79 o 
  -9   2  10       67.36       75.71      9.24 o 
  -8   2  10      108.81      132.77      9.21 o 
  -7   2  10      463.95      467.85     16.83 o 
  -6   2  10      209.57      211.57     10.64 o 
  -5   2  10      279.08      276.06     11.77 o 
  -4   2  10       18.35       21.54      5.54 o 
  -3   2  10      125.95      130.86      8.12 o 
  -2   2  10        2.94        3.22      5.61 o 
  -1   2  10      269.61      269.34     14.53 o 
   0   2  10      124.84      139.54     10.70 o 
   1   2  10      114.03      113.27      9.66 o 
   2   2  10      109.48      109.39      9.30 o 
   3   2  10       36.17       40.26      7.29 o 
   4   2  10       30.03       28.88      8.25 o 
   5   2  10       11.42        9.07      7.17 o 
   6   2  10        1.20       -0.26      9.49 o 
 -13   3  10       23.61       15.68      8.19 o 
 -12   3  10      205.40      214.52     17.58 o 
 -11   3  10       36.71       27.55      7.89 o 
 -10   3  10       50.47       35.31     13.49 o 
  -9   3  10      238.32      248.00     14.12 o 
  -8   3  10       97.86      108.40     12.84 o 
  -7   3  10       10.02       12.86      9.89 o 
  -6   3  10      213.19      213.03     10.94 o 
  -5   3  10      138.04      137.54      9.04 o 
  -4   3  10       19.38        2.64      6.28 o 
  -3   3  10       74.38       78.83      9.66 o 
  -2   3  10      216.34      214.37     13.53 o 
  -1   3  10        9.73        7.12     10.21 o 
   0   3  10        4.77        2.69      6.61 o 
   1   3  10       46.87       50.30      9.26 o 
   2   3  10       61.96       60.58      8.60 o 
   3   3  10       38.58       47.21      8.00 o 
   4   3  10       26.66       22.90      7.09 o 
  -8   4  10      342.98      340.47     17.12 o 
  -7   4  10       46.59       66.79     19.58 o 
  -6   4  10        5.40       15.41      4.53 o 
  -5   4  10      121.90      129.31     16.47 o 
  -4   4  10      184.44      188.11     14.08 o 
  -3   4  10       10.61       12.31     10.59 o 
  -2   4  10      448.74      433.81     21.01 o 
  -1   4  10        7.38       13.60      8.01 o 
 -15   1  11        4.66      -12.58      8.91 o 
 -14   1  11       99.44       95.46     13.17 o 
 -13   1  11      110.54      100.20     15.27 o 
 -12   1  11       56.50       57.55      9.75 o 
 -11   1  11      273.63      270.41     15.42 o 
 -10   1  11      450.20      471.77     20.31 o 
  -9   1  11      241.34      250.00     14.33 o 
  -8   1  11        4.25        1.94      7.02 o 
  -7   1  11        3.83        7.54      6.80 o 
  -6   1  11       25.58       29.07      7.19 o 
  -5   1  11       13.20       11.94      6.59 o 
  -4   1  11      326.34      322.73     12.96 o 
  -3   1  11      477.45      484.81     16.63 o 
  -2   1  11      156.32      149.21      8.69 o 
  -1   1  11       58.01       69.19      9.35 o 
   0   1  11      357.89      352.40     16.94 o 
   1   1  11       83.44       89.74      8.89 o 
   2   1  11       83.95      107.53      9.26 o 
   3   1  11      186.92      155.89     14.00 o 
   4   1  11        1.52       10.09      8.36 o 
   5   1  11        5.01       15.97     13.60 o 
 -14   2  11       22.28       13.34      9.59 o 
 -13   2  11      122.95      118.72     17.10 o 
 -12   2  11      101.33       95.70     14.92 o 
 -11   2  11      194.55      186.95     18.84 o 
 -10   2  11       54.24       39.86      8.67 o 
  -9   2  11      645.70      694.29     26.29 o 
  -8   2  11        8.68        7.70      6.27 o 
  -7   2  11      305.31      287.70     15.85 o 
  -6   2  11        3.33        6.88      6.69 o 
  -5   2  11      785.89      751.61     23.83 o 
  -4   2  11       76.26       77.38     12.25 o 
  -3   2  11       99.85      109.08     11.30 o 
  -2   2  11       16.16        3.19      6.83 o 
  -1   2  11      177.78      166.31     11.75 o 
   0   2  11        0.03        4.02      6.43 o 
   1   2  11      230.38      212.77     12.75 o 
   2   2  11      255.14      263.33     15.99 o 
   3   2  11       28.48       21.66      7.01 o 
   4   2  11       67.78       64.74      8.57 o 
 -11   3  11      124.15       98.56     11.87 o 
 -10   3  11        6.53        2.41     10.72 o 
  -9   3  11       87.93       67.69      9.52 o 
  -8   3  11      240.23      231.80     12.53 o 
  -7   3  11       11.21       10.79      6.64 o 
  -6   3  11      187.32      175.77     20.06 o 
  -5   3  11      127.18      130.06     12.32 o 
  -4   3  11        0.41       -6.86      7.49 o 
  -3   3  11       15.45       18.33      7.94 o 
  -2   3  11      227.82      236.57     14.69 o 
  -1   3  11      201.66      206.99     13.71 o 
   0   3  11        2.18        5.52      7.21 o 
   1   3  11        3.57        0.46      6.11 o 
 -14   0  12      197.76      190.06     35.29 o 
 -13   0  12      381.73      366.87     27.22 o 
 -12   0  12        8.30       17.96     12.82 o 
 -11   0  12        0.08       -2.82     11.15 o 
 -10   0  12      284.17      276.40     21.97 o 
  -9   0  12        0.24        1.76     12.06 o 
  -8   0  12      119.61      150.52     16.65 o 
  -7   0  12      538.26      559.93     49.51 o 
  -6   0  12      366.46      387.36     24.16 o 
  -5   0  12        2.22        1.50      9.43 o 
  -4   0  12      179.22      194.03     16.25 o 
  -3   0  12      315.14      327.27     26.01 o 
  -2   0  12        2.32       18.98      8.40 o 
  -1   0  12      175.81      184.16     14.65 o 
   0   0  12       70.56       53.13     13.90 o 
 -13   1  12       37.27       17.38      9.70 o 
 -12   1  12       38.43       21.18      9.40 o 
 -11   1  12        0.06       -0.16      8.20 o 
 -10   1  12       95.25       75.97     10.05 o 
  -9   1  12       41.94       37.92      8.70 o 
  -8   1  12      644.07      650.74     25.05 o 
  -7   1  12       45.87       56.80      8.77 o 
  -6   1  12      132.41      144.15     11.00 o 
  -5   1  12        7.99        3.84      6.54 o 
  -4   1  12       91.42       93.40      9.48 o 
  -3   1  12        3.93       -0.41      5.92 o 
  -2   1  12      132.42      142.84     11.32 o 
  -1   1  12       10.82       10.19      8.45 o 
   0   1  12       54.40       50.75     10.62 o 
   1   1  12        0.48        8.16      6.57 o 
   2   1  12       91.95      110.39     19.27 o 
 -12   2  12       38.18       17.72      9.54 o 
 -11   2  12       53.80       45.34      9.89 o 
 -10   2  12       17.33        7.97      9.41 o 
  -9   2  12        1.17       -0.60      7.73 o 
  -8   2  12       28.47       15.48      8.03 o 
  -7   2  12       44.03       36.03      8.14 o 
  -6   2  12       82.65       97.71     11.58 o 
  -5   2  12      461.51      462.33     19.16 o 
  -4   2  12      141.60      166.10     11.36 o 
  -3   2  12       48.51       44.05      8.91 o 
  -2   2  12        1.09        0.34      7.07 o 
  -1   2  12       38.10       43.80      9.05 o 
   0   2  12       54.72       53.50      9.01 o 
   1   2  12       49.73       35.71      7.89 o 
  -7   3  12       88.22       86.73     10.81 o 
  -6   3  12       36.81        7.64      9.67 o 
  -5   3  12        0.01      -10.34      8.20 o 
  -4   3  12       89.25       73.52     13.07 o 
 -11   1  13      324.03      326.09     17.96 o 
 -10   1  13      198.08      214.17     20.84 o 
  -9   1  13       37.33       34.89      9.23 o 
  -8   1  13       71.00       99.08     10.81 o 
  -7   1  13      288.16      309.28     15.89 o 
  -6   1  13       94.69      118.25     11.18 o 
  -5   1  13       26.23       29.00      7.68 o 
  -4   1  13      111.18      131.93     12.12 o 
  -3   1  13        3.27        8.43      7.69 o 
  -2   1  13        4.37        6.48      9.08 o 
  -1   1  13       74.47       79.17     17.88 o 
  -7   2  13      107.73      103.74     10.42 o 
  -6   2  13       64.75       53.13     10.77 o 
  -5   2  13      193.38      197.90     15.10 o 
  -4   2  13        0.07        0.11     10.43 o 
                                                 
